# Supplementary material for: Calcium signaling through a transient receptor channel is important for Toxoplasma gondii growth
Source: eLife. 2021 Jun 9;10:e63417. doi: 10.7554/eLife.63417 (PMC8216714; doi:10.7554/eLife.63417)
Supplement: Figure 3—figure supplement 1—source data 1. [file elife-63417-fig3-figsupp1-data1.xlsx]

## Sheet: Sheet1
Figure 3 Supplementary Figure 1- Source Data 1
Figure 3 Supplementary Figure 1: TgTRPPL-2 regulates Ca2+ in T. gondii.
Figure 3 Supplementary Figure 1C: Change in cytosolic Ca2+ 15 s after the addition of Zaprinast (Labeled Zaprinast) and 20 s after the addition of 1.8 mM of extracellular Ca2+ (Labeled Ca2+ after Zaprinast).
		Summary statistics
		Zaprinast					Calcium after Zaprinast
		Parental	DTgTRPPL-2	DTgTRPPL-2-trppl2			Parental	DTgTRPPL-2
		281.671	257.267	1642.86			189.458	85.697
		223.144	227.269	3196.07			112.108	104.647
		441.283	223.928	1697.91			134.64	122.849
		364.097	194.37	2605.2			132.674	96.779
		332.96					164.156
		385.018					241.797
		365.932					166.824
		349.897					132.976
