# Supplementary material for: Calcium signaling through a transient receptor channel is important for Toxoplasma gondii growth
Source: eLife. 2021 Jun 9;10:e63417. doi: 10.7554/eLife.63417 (PMC8216714; doi:10.7554/eLife.63417)
Supplement: Source data 1. [file elife-63417-data1.zip]

Archive with 32 entries (29 files):
- Source data 1. Original Blots/
- __MACOSX/._Source data 1. Original Blots
- Source data 1. Original Blots/.DS_Store
- __MACOSX/Source data 1. Original Blots/._.DS_Store
- Source data 1. Original Blots/Raw data/
- __MACOSX/Source data 1. Original Blots/._Raw data
- Source data 1. Original Blots/TIFF/
- __MACOSX/Source data 1. Original Blots/._TIFF
- Source data 1. Original Blots/Raw data/Figure 1 Source Data 1 Panel C Raw.tif
- __MACOSX/Source data 1. Original Blots/Raw data/._Figure 1 Source Data 1 Panel C Raw.tif
- Source data 1. Original Blots/Raw data/Figure 2 Supplementary 1 Source Data 1 Panel B Raw a.tif
- __MACOSX/Source data 1. Original Blots/Raw data/._Figure 2 Supplementary 1 Source Data 1 Panel B Raw a.tif
- Source data 1. Original Blots/Raw data/Figure 2 Supplementary 1 Source Data 2 Panel B Raw b.tif
- __MACOSX/Source data 1. Original Blots/Raw data/._Figure 2 Supplementary 1 Source Data 2 Panel B Raw b.tif
- Source data 1. Original Blots/Raw data/Figure 1 Supplementary 1 Source Data 1 Panel C Raw.tif
- __MACOSX/Source data 1. Original Blots/Raw data/._Figure 1 Supplementary 1 Source Data 1 Panel C Raw.tif
- Source data 1. Original Blots/Raw data/Figure 2 Supplementary 1  Source Data 3 Panel C Raw c.png
- __MACOSX/Source data 1. Original Blots/Raw data/._Figure 2 Supplementary 1  Source Data 3 Panel C Raw c.png
- Source data 1. Original Blots/Raw data/Figure 2 Supplementary 1  Source Data 1 Panel C Raw a.tif
- __MACOSX/Source data 1. Original Blots/Raw data/._Figure 2 Supplementary 1  Source Data 1 Panel C Raw a.tif
- Source data 1. Original Blots/Raw data/Figure 2 Supplementary 1  Source Data 2 Panel C Raw b.png
- __MACOSX/Source data 1. Original Blots/Raw data/._Figure 2 Supplementary 1  Source Data 2 Panel C Raw b.png
- Source data 1. Original Blots/TIFF/Figure 2 Supplementary 1 Source Data 1 Panel B (Karla M. Ma╠ürquez Nogueras's conflicted copy 2021-06-02).tif
- __MACOSX/Source data 1. Original Blots/TIFF/._Figure 2 Supplementary 1 Source Data 1 Panel B (Karla M. Ma╠ürquez Nogueras's conflicted copy 2021-06-02).tif
- Source data 1. Original Blots/TIFF/Figure 2 Supplementary 1 Source Data 1 Panel B.tif
- __MACOSX/Source data 1. Original Blots/TIFF/._Figure 2 Supplementary 1 Source Data 1 Panel B.tif
- Source data 1. Original Blots/TIFF/Figure 2 Supplementary 1 Source Data 2 Panel C.tif
- __MACOSX/Source data 1. Original Blots/TIFF/._Figure 2 Supplementary 1 Source Data 2 Panel C.tif
- Source data 1. Original Blots/TIFF/Figure 1 Supplementary 1 Source Data 1 Panel C.tif
- __MACOSX/Source data 1. Original Blots/TIFF/._Figure 1 Supplementary 1 Source Data 1 Panel C.tif
- Source data 1. Original Blots/TIFF/Figure 1 Source Data 1 Panel C.tif
- __MACOSX/Source data 1. Original Blots/TIFF/._Figure 1 Source Data 1 Panel C.tif
